# Supplementary material for: The Sir2-Sum1 Complex Represses Transcription Using Both Promoter-Specific and Long-Range Mechanisms to Regulate Cell Identity and Sexual Cycle in the Yeast Kluyveromyces lactis
Source: PLoS Genet. 2009 Nov 6;5(11):e1000710. doi: 10.1371/journal.pgen.1000710 (PMC2762165; doi:10.1371/journal.pgen.1000710)
Supplement: Table S1 — K. lactis strains used in this study. (0.03 MB DOC) [file pgen.1000710.s008.xls]

## Sheet: Supplemental Table T1
Name	Genotype	Source
CK213	MATa lysA1 leu2 trp1 uraA1	Chen and Clark-Walker
SAY538	MATα nej1Δ::LEU2 ade1 leu2 trp1 uraA1	S. Astrom
SAY544	MATα sir2Δ::KanMX nej1Δ::LEU2 ade1 leu2 trp1 uraA1	S. Astrom
SAY569	MATa sir2Δ::KanMX leu2 trp1 uraA1	S. Astrom
LRY1856	MATα asf2Δ::NatMX nej1Δ::LEU2 ade1 leu2 trp1 uraA1
LRY1946	MATα sir4:Δ:URA3 nej1Δ::LEU2 ade1 leu2 trp1 uraA1
LRY1947	MATα sum1Δ::NatMX nej1Δ::LEU2 ade1 leu2 trp1 uraA1
LRY1948	MATα sir4Δ, asf2Δ::URA3 nej1Δ::LEU2 ade1 leu2 trp1 uraA1
LRY2035	MATa sum1Δ::NatMX nej1Δ::LEU2 ade1 lysA1 leu2 trp1 uraA1
LRY2038	MATa sir4Δ::URA3 nej1Δ::LEU2 lysA1 leu2 trp1 uraA1
LRY2126	MATα SIR2-HA::NatMX SIR4-Flag::KanMX sum1Δ::NatMX nej1Δ::LEU2 lysA1 ade1 leu2 trp1 uraA1
LRY2158	MATa SIR2-HA::NatMX SIR4-Flag::KanMX sum1Δ::NatMX nej1Δ::LEU2 lysA1 leu2 trp1 uraA1
LRY2239	MATa SIR2-HA::NatMX SIR4-Flag::KanMX myc-SUM1 nej1Δ::LEU2 leu2 trp1 uraA1
LRY2281	MATa SIR2-HA::NatMX sir4Δ::URA3 myc-SUM1 nej1Δ::LEU2 leu2 trp1 uraA1
LRY2285	MATα SIR2-HA::NatMX SIR4-Flag::KanMX myc-SUM1 nej1Δ::LEU2 leu2 trp1 uraA1
LRY2327	MATa SIR4-Flag::KanMX myc-SUM1 RFM1-HA::NatMX nej1Δ::LEU2 leu2 trp1 uraA1
LRY2328	MATα SIR4-Flag::KanMX myc-SUM1 RFM1-HA::NatMX nej1Δ::LEU2 leu2 trp1 uraA1
LRY2374	MATa sir4Δ, asf2Δ::URA3 nej1Δ::LEU2 lysA1 ade1 leu2 trp1 uraA1
LRY2377	MATa asf2Δ::NatMX nej1Δ::LEU2 ade1 leu2 trp1 uraA1
LRY2388	MATa sir2Δ::NatMX SIR4-Flag::KanMX myc-SUM1 nej1Δ::LEU2 leu2 trp1 uraA1
LRY2390	MATα sir2Δ::NatMX SIR4-Flag::KanMX myc-SUM1 nej1Δ::LEU2 leu2 trp1 uraA1
LRY2398	MATα HMLa HMRa SIR2-HA::NatMX SIR4-Flag::KanMX myc-SUM1 nej1Δ::LEU2 ade1 leu2 trp1 uraA1
LRY2523	MATa sir2Δ::KanMX asf2Δ::NatMX lysA1 ade1 leu2 trp1 uraA1
LRY2525	MATa SIR2-HA::NatMX asf2Δ::NatMX myc-SUM1 leu2 trp1 uraA1
LRY2528	MATa SIR2-HA::NatMX SIR4-Flag::KanMX myc-SUM1 rfm1Δ::URA3 nej1Δ::LEU2 leu2 trp1 uraA1
LRY2529	MATα SIR4-Flag::KanMX myc-SUM1 rfm1Δ::URA3 nej1Δ::LEU2 leu2 trp1 uraA1
LRY2530	MATa sir2Δ::NatMX sir4Δ::URA3 myc-SUM1 nej1Δ::LEU2 leu2 trp1 uraA1
LRY2533	MATa sir2Δ::NatMX SIR4-Flag::KanMX sum1Δ::NatMX nej1Δ::LEU2 leu2 trp1 uraA1
