# Supplementary material for: The Sir2-Sum1 Complex Represses Transcription Using Both Promoter-Specific and Long-Range Mechanisms to Regulate Cell Identity and Sexual Cycle in the Yeast Kluyveromyces lactis
Source: PLoS Genet. 2009 Nov 6;5(11):e1000710. doi: 10.1371/journal.pgen.1000710 (PMC2762165; doi:10.1371/journal.pgen.1000710)
Supplement: Table S2 — Oligonucleotides used for quantitative RT–PCR. (0.02 MB XLS) [file pgen.1000710.s009.xls]

## Sheet: Supplemental Table T2
Gene	Sequence 5' - 3'
ACT1	CGTCGCTTTGGACTTCGAACAA
	GTGGTACCACCGGACATGAC
HMLα1	GAATGCTCCAACCTTTAAAGTGG
	GTAAGAATTCCATTCAGTAGCCTGG
HMLα2	CCCATACACTCATTGCTAAACCC
	CAAAGTTCTTAGAGGATTGTCGG
HMLα3	GATACTCTGAGACTTTCTCTTGG
	CAGTGACTGGTCATTAGCCGAG
HMRa1	CGCCTTCTTCACAAAACTAC
	CGCCTTCTTCACAAAACTAC
HMRa2	GGAACGAATGGTCACCGGAC
	GGAACGAATGGTCACCGGAC
CDA2	CGGATCTTAGGAAAGGATTAGAG
	GTACACATACTTGGTCACATCC
SPS4	CCTCCTGGTTGTCCAAATTTACG
	GAGGTTCGTTGGATCCACTTG
SPS2	CAGCTCAGTGTCTCTGCAAACG
	CCGAGCGTACCACCAACCG
SPR3	GCGCTTTGAAGAGTCTAGATGTG
	CCATCATGGTGAATTGAACACCG
MFα1	GCTGAAGCATCCCCATGGAG
	CTCGGCCTCAGGGTTGGC
STE18	CCTCGTGAGATCTAGCAAAATTG
	CTAGCAAGGGAAAGAATGACTG
BAR1	GCCCAGGTAAAAACCACGAGC
	CCGGACATGTCTTAGAGGGTG
