# Supplementary material for: The Sir2-Sum1 Complex Represses Transcription Using Both Promoter-Specific and Long-Range Mechanisms to Regulate Cell Identity and Sexual Cycle in the Yeast Kluyveromyces lactis
Source: PLoS Genet. 2009 Nov 6;5(11):e1000710. doi: 10.1371/journal.pgen.1000710 (PMC2762165; doi:10.1371/journal.pgen.1000710)
Supplement: Table S3 — Oligonucleotides used for quantitative chromatin IP. (0.05 MB XLS) [file pgen.1000710.s010.xls]

## Sheet: CHIP
HMR				HML				CDA2				MAT
A	1517	CTACTACCACTGCCTCTGAAAAC		A	1499	GGATATTTACTAGCCCAAATGAAGC		A	1896	GGATCCCTTGAATAAAGATGCAG		A	1529	CGAGCAATGTGCACGTTTAAATG	SPS4	1669	CGGCCTACAGAAATGACTACTG
	1518	CTGGAATCGTTGTTAGAGCCTG			1500	CTAGGCCAGTCACATTCTACTTC			1897	GCTCTCTTCTCTTTTAGGTTAGAC			1530	CAGGAGACGGATCACGTAAATTC		1670	CTCGCTTAATATCGGTTGACAC
B	1515	CTGGTGCGTCATCAACTAGC		B	1497	GTTCATCGTTGTCATAACTTTCTCG		B	1894	GACGGACTTCATCATCATAAAACAG		B	1527	GTGATGCCTGTTGTTACAGGG
	1516	GGGATAAATACGGATAGGGTATC			1498	GATGATGGGGTGCCCGAAAG			1895	CCTCTCTGCTTATGACTGCTAC			1528	GCTTGCTGTTCTTGTTGAAGCTG	SPR3	1405	CGTTCGAAGCCTCCTGGTAAAC
C	1513	CCAGTAAAGAACACACACCGC		C	1495	GAGTGAATTGATTATGGTCACGG		C	1892	GGAATGTAGCACTTAGAAGAAGTG		C	1525	CAGTACGAACGAGACCAAGTTATG		1431	CTGGCATATGAAATATCTGTAGTGAC
	1514	GAGCGAAGACCCTTTTCTGAG			1496	GTAGGGGTAAACTTCCTCAATTTC			1893	GGAGCTGGTTCATAGTTGAGTG			1526	CACCTCAGATTCAGCTTCGGC
D	1357	GCGACAACAAGTGGAAGAGTTG		D	1493	CGTATTATACATGACAGCCAAAGG		D	1890	CGTCCAGACCAATAATTAGTAAGG		D	1314	CAGGAGATGCAGACCATAGC	MFalpha1	1859	CAATATGAATGAGAACTGTAACTGC
	1358	CTCTAGACATGCATGTCCGAC			1494	GTTGGGTGAATAAACCATCTCAC			1891	GGATCAGAGATAATCACGTAACG			1414	CTTGATGAACTCAGTCTGAGTAAC		1860	GGAAAGAGCACTCATTTCATACC
E	1314	CAGGAGATGCAGACCATAGC		E	1383	CCTGTACAATTGCTATGCCTACAG		E	1677	CCACAGAAACAACGGTGAGTTC		E	963	GAATGCTCCAACCTTTAAAGTGG	BAR1	1814	CACGATGATGATAGGTACAGGG
	1315	CGAGCTAAAATAGCTCGGGTC			1384	CATGCCGCTTCTGTCTTTAGC			1678	CCGGCCGATTAACATAGCTGC			964	GTAAGAATTCCATTCAGTAGCCTGG		1815	GGCCGTCTTGAAGATGTCACT
F	1125	CGCCTTCTTCACAAAACTAC		F	1314	CAGGAGATGCAGACCATAGC		F	1671	CGATGTATCGGCTAGTAATATTTCG		F	1415	CCACTTTAAAGGTTGGAGCATTC
	1126	CGCCTTCTTCACAAAACTAC			1414	CTTGATGAACTCAGTCTGAGTAAC			1672	GGATCAATGGGGAGGCTGTAG			1416	GGGTTTAGCAATGAGTGTATGGG
G	1316	CCACATAGATACGTCCCTGTTTTAG		G	963	GAATGCTCCAACCTTTAAAGTGG		G	1673	GTAGCTAAAGACAACGGTTTGGC		G	965	CCCATACACTCATTGCTAAACCC
	1317	GACTCCGGTCAATGCTGAGG			964	GTAAGAATTCCATTCAGTAGCCTGG			1674	CACGATTCCCTCGGGTTCAC			966	CAAAGTTCTTAGAGGATTGTCGG
H	1320	CCATCAAATGGTGTGAATTGAATCTC		H	1415	CCACTTTAAAGGTTGGAGCATTC		H	1675	CGGATCTTAGGAAAGGATTAGAG		H	1417	GGGTCCGTTTCTTGGGATTAATG
	1321	CCTGAATATTAACGATTGCTCACC			1416	GGGTTTAGCAATGAGTGTATGGG			1676	GTACACATACTTGGTCACATCC			1418	CCGCTGCCGTTCTAAGTCTG
I	1318	GACCAACCATGTCTTCCTTTCC		I	965	CCCATACACTCATTGCTAAACCC		I	1898	CGACATTTGAACCAGGAAAAAGAG		I	1419	CCCTCACTCTCATCGTCAATC
	1319	GGTTGGTCGATGGATTTTCGTG			966	CAAAGTTCTTAGAGGATTGTCGG			1899	GAACACAGAGATCAGCGTGATC			1420	GGAAAACGAAATAACGGAGTTCC
J	1127	GGAACGAATGGTCACCGGAC		J	1417	GGGTCCGTTTCTTGGGATTAATG		J	1900	GAGTTCAACGTTAGTGTTCATAATC		J	1423	GATACTCTGAGACTTTCTCTTGG
	1128	GGAACGAATGGTCACCGGAC			1418	CCGCTGCCGTTCTAAGTCTG			1901	CACGCAACTGCAATCTGTTAAC			1424	CAGTGACTGGTCATTAGCCGAG
K	1322	CAAGGCAGTATCTCTCCGAAC		K	1419	CCCTCACTCTCATCGTCAATC						K	968	GTACTGTCTAAGGGAAGCTGG
	1323	GGCATTCTACCGACCTCCG			1420	GGAAAACGAAATAACGGAGTTCC							1425	GGACAGGATACCGTGTAAATACC
L	1387	CCCGTATCTGCCATACCAAAC		L	1423	GATACTCTGAGACTTTCTCTTGG						L	967	GGTGTCGGAGAATATGAGCAAG
	1388	GTCTTCGTGGCTGCTAATAGGC			1424	CAGTGACTGGTCATTAGCCGAG							1426	CTAAAAAACTGATTGTCTTGGTGTC
M	1389	GGGCGTATCGCATCACGTAG		M	968	GTACTGTCTAAGGGAAGCTGG						M	1427	GCTGTTGAATATTGGATTGGGCTG
	1390	GGTCGCTCTTACGTGAGCTG			1425	GGACAGGATACCGTGTAAATACC							1428	GTACTTGCTTTGTTCCATTAACGTG
N	1519	GGCCAGGTTGAAATACGCAAG		N	967	GGTGTCGGAGAATATGAGCAAG						N	1532	GTATTCCCCATCCTTTTAATATACTAT G
	1520	CAGCAACAAGAACTGTAGACATC			1426	CTAAAAAACTGATTGTCTTGGTGTC							1533	GTGAAGGTATTGATGTATGTGCTG
				O	1427	GCTGTTGAATATTGGATTGGGCTG						O	1450	GTGTGGGATCCTTCAGTAGAC
					1428	GTACTTGCTTTGTTCCATTAACGTG							1531	CATCTTCCTTATCCACCATCTCG
				P	1391	CACTCAAGTATTCCCCATCC						P	1534	GTTCCTCTCTACCACGATAATAC
					1392	CAAACGAATTCAATTCGGTGTG							1535	GTGAATTGGCAAAGCTTCAGG
				Q	1501	GGCTGAAGTTCGATGAACTAGG
					1502	GGTGCTCGGCATACAAACTTC
				R	1503	CAAGCCCCTACTACCAAACATG
					1504	GTCACTCTGACTTCGTGGCC
				S	1505	GAAGGGATTTAGTGGTATCTCAAC
					1506	CCAACATAAGGTATCTCTTCTTATG
				T	1507	CTCTCAATGGCATCCAGTCC
					1508	GTCTCACTGGTATAAGTCACTC
				U	1509	GCATATATTTCAGTACGGTGAGC
					1510	CTTTCAAAAAGAATAGTGCTTACTGG
				V	1511	CATTGTACTCTTTGCGGAGCTC
					1512	GTTACACACACTCCAGTAGTGC

## Sheet: cDNA
HMLalpha1	963	GAATGCTCCAACCTTTAAAGTGG
	964	GTAAGAATTCCATTCAGTAGCCTGG
HMLalpha2	965	CCCATACACTCATTGCTAAACCC
	966	CAAAGTTCTTAGAGGATTGTCGG
HMLalpha3	1423	GATACTCTGAGACTTTCTCTTGG
	1424	CAGTGACTGGTCATTAGCCGAG
HMRa1	1125	CGCCTTCTTCACAAAACTAC
	1126	CGCCTTCTTCACAAAACTAC
HMRa2	1127	GGAACGAATGGTCACCGGAC
	1128	GGAACGAATGGTCACCGGAC
CDA2	1675	CGGATCTTAGGAAAGGATTAGAG
	1676	GTACACATACTTGGTCACATCC
SPS4	1667	CCTCCTGGTTGTCCAAATTTACG
	1668	GAGGTTCGTTGGATCCACTTG
SPS2	1462	CAGCTCAGTGTCTCTGCAAACG
	864	CCGAGCGTACCACCAACCG
SPR3	1459	GCGCTTTGAAGAGTCTAGATGTG
	862	CCATCATGGTGAATTGAACACCG
MFalpha1	1824	GCTGAAGCATCCCCATGGAG
	1825	CTCGGCCTCAGGGTTGGC
BAR1	1816	GCCCAGGTAAAAACCACGAGC
	1817	CCGGACATGTCTTAGAGGGTG

## Sheet: Supplemental Table S3
Name	Sequence 5' - 3'
HML
A	GGATATTTACTAGCCCAAATGAAGC
	CTAGGCCAGTCACATTCTACTTC
B	GTTCATCGTTGTCATAACTTTCTCG
	GATGATGGGGTGCCCGAAAG
C	GAGTGAATTGATTATGGTCACGG
	GTAGGGGTAAACTTCCTCAATTTC
D	CGTATTATACATGACAGCCAAAGG
	GTTGGGTGAATAAACCATCTCAC
E	CCTGTACAATTGCTATGCCTACAG
	CATGCCGCTTCTGTCTTTAGC
P	CACTCAAGTATTCCCCATCC
	CAAACGAATTCAATTCGGTGTG
Q	GGCTGAAGTTCGATGAACTAGG
	GGTGCTCGGCATACAAACTTC
R	CAAGCCCCTACTACCAAACATG
	GTCACTCTGACTTCGTGGCC
S	GAAGGGATTTAGTGGTATCTCAAC
	CCAACATAAGGTATCTCTTCTTATG
T	CTCTCAATGGCATCCAGTCC
	GTCTCACTGGTATAAGTCACTC
U	GCATATATTTCAGTACGGTGAGC
	CTTTCAAAAAGAATAGTGCTTACTGG
MAT
AA	CGAGCAATGTGCACGTTTAAATG
	CAGGAGACGGATCACGTAAATTC
BB	GTGATGCCTGTTGTTACAGGG
	GCTTGCTGTTCTTGTTGAAGCTG
CC	CAGTACGAACGAGACCAAGTTATG
	CACCTCAGATTCAGCTTCGGC
PP	GTATTCCCCATCCTTTTAATATACTATG
	GTGAAGGTATTGATGTATGTGCTG
QQ	GTGTGGGATCCTTCAGTAGAC
	CATCTTCCTTATCCACCATCTCG
RR	GTTCCTCTCTACCACGATAATAC
	GTGAATTGGCAAAGCTTCAGG
HML/MAT
F	CAGGAGATGCAGACCATAGC
	CTTGATGAACTCAGTCTGAGTAAC
G	GAATGCTCCAACCTTTAAAGTGG
	GTAAGAATTCCATTCAGTAGCCTGG
H	CCACTTTAAAGGTTGGAGCATTC
	GGGTTTAGCAATGAGTGTATGGG
I	CCCATACACTCATTGCTAAACCC
	CAAAGTTCTTAGAGGATTGTCGG
J	GGGTCCGTTTCTTGGGATTAATG
	CCGCTGCCGTTCTAAGTCTG
K	CCCTCACTCTCATCGTCAATC
	GGAAAACGAAATAACGGAGTTCC
L	GATACTCTGAGACTTTCTCTTGG
	CAGTGACTGGTCATTAGCCGAG
M	GTACTGTCTAAGGGAAGCTGG
	GGACAGGATACCGTGTAAATACC
N	GGTGTCGGAGAATATGAGCAAG
	CTAAAAAACTGATTGTCTTGGTGTC
O	GCTGTTGAATATTGGATTGGGCTG
	GTACTTGCTTTGTTCCATTAACGTG
Name	Sequence 5' - 3'
HMR
A	CTACTACCACTGCCTCTGAAAAC
	CTGGAATCGTTGTTAGAGCCTG
B	CTGGTGCGTCATCAACTAGC
	GGGATAAATACGGATAGGGTATC
C	CCAGTAAAGAACACACACCGC
	GAGCGAAGACCCTTTTCTGAG
D	GCGACAACAAGTGGAAGAGTTG
	CTCTAGACATGCATGTCCGAC
E	CAGGAGATGCAGACCATAGC
	CGAGCTAAAATAGCTCGGGTC
F	CGCCTTCTTCACAAAACTAC
	CGCCTTCTTCACAAAACTAC
G	CCACATAGATACGTCCCTGTTTTAG
	GACTCCGGTCAATGCTGAGG
H	CCATCAAATGGTGTGAATTGAATCTC
	CCTGAATATTAACGATTGCTCACC
I	GACCAACCATGTCTTCCTTTCC
	GGTTGGTCGATGGATTTTCGTG
J	GGAACGAATGGTCACCGGAC
	GGAACGAATGGTCACCGGAC
K	CAAGGCAGTATCTCTCCGAAC
	GGCATTCTACCGACCTCCG
L	CCCGTATCTGCCATACCAAAC
	GTCTTCGTGGCTGCTAATAGGC
M	GGGCGTATCGCATCACGTAG
	GGTCGCTCTTACGTGAGCTG
N	GGCCAGGTTGAAATACGCAAG
	CAGCAACAAGAACTGTAGACATC
CDA2
A	GGATCCCTTGAATAAAGATGCAG
	GCTCTCTTCTCTTTTAGGTTAGAC
B	GACGGACTTCATCATCATAAAACAG
	CCTCTCTGCTTATGACTGCTAC
C	GGAATGTAGCACTTAGAAGAAGTG
	GGAGCTGGTTCATAGTTGAGTG
D	CGTCCAGACCAATAATTAGTAAGG
	GGATCAGAGATAATCACGTAACG
E	CCACAGAAACAACGGTGAGTTC
	CCGGCCGATTAACATAGCTGC
F	CGATGTATCGGCTAGTAATATTTCG
	GGATCAATGGGGAGGCTGTAG
G	GTAGCTAAAGACAACGGTTTGGC
	CACGATTCCCTCGGGTTCAC
H	CGGATCTTAGGAAAGGATTAGAG
	GTACACATACTTGGTCACATCC
I	CGACATTTGAACCAGGAAAAAGAG
	GAACACAGAGATCAGCGTGATC
J	GAGTTCAACGTTAGTGTTCATAATC
	CACGCAACTGCAATCTGTTAAC
Name	Sequence 5' - 3'
SPS4	CGGCCTACAGAAATGACTACTG
	CTCGCTTAATATCGGTTGACAC
SPR3	CGTTCGAAGCCTCCTGGTAAAC
	CTGGCATATGAAATATCTGTAGTGAC
MFα1	CAATATGAATGAGAACTGTAACTGC
	GGAAAGAGCACTCATTTCATACC
BAR1	CACGATGATGATAGGTACAGGG
	GGCCGTCTTGAAGATGTCACT
STE18	CCAAGGAAGAGAGCTTATCTTTAC
	CCACAACCAGACAAATATTGACTG
RRP7	GCAACAACAGATACTGTGGG
	CCTACTACTAATGTGAAACCATC
